# Supplementary material for: ﻿Multi-gene phylogenetic and taxonomic contributions to Xylaria (Ascomycota) associated with fallen fruits from China
Source: MycoKeys. 2024 Jun 13;106:23–41. doi: 10.3897/mycokeys.106.124944 (PMC11190568; doi:10.3897/mycokeys.106.124944)
Supplement: XML Treatment for Xylaria aleuriticola [file mycokeys.106.124944-treatment1.xml]

<!DOCTYPE tp:taxon-treatment
  PUBLIC "-//TaxonX//DTD Taxonomic Treatment Publishing DTD v0 20100105//EN" "tax-treatment-NSO.dtd">
<tp:taxon-treatment xmlns:tp="http://www.plazi.org/taxpub"><tp:treatment-meta><kwd-group><label>Taxon classification</label><kwd>
                <named-content content-type="kingdom">Fungi</named-content>
              </kwd><kwd>
                <named-content content-type="order">Xylariales</named-content>
              </kwd><kwd>
                <named-content content-type="family">Xylariaceae</named-content>
              </kwd></kwd-group><mixed-citation publication-type="journal"><person-group><name><surname>Zhu</surname><given-names>An-Hong</given-names></name><name><surname>Song</surname><given-names>Zi-Kun</given-names></name><name><surname>Wang</surname><given-names>Jun-Fang</given-names></name><name><surname>Guan</surname><given-names>Hao-Wen</given-names></name><name><surname>Qu</surname><given-names>Zhi</given-names></name><name><surname>Ma</surname><given-names>Hai-Xia</given-names></name></person-group><article-title>﻿Multi-gene phylogenetic and taxonomic contributions to <italic><tp:taxon-name><tp:taxon-name-part taxon-name-part-type="genus" reg="Xylaria">Xylaria</tp:taxon-name-part></tp:taxon-name></italic> (<tp:taxon-name><tp:taxon-name-part taxon-name-part-type="phylum">Ascomycota</tp:taxon-name-part></tp:taxon-name>) associated with fallen fruits from China</article-title><source>MycoKeys</source><day>13</day><month>06</month><year>2024</year><volume>106</volume><fpage>23</fpage><lpage>41</lpage><pub-id pub-id-type="doi">10.3897/mycokeys.106.124944</pub-id></mixed-citation></tp:treatment-meta><tp:nomenclature><label>﻿</label><tp:taxon-name>
              <object-id xmlns:xlink="http://www.w3.org/1999/xlink" content-type="arpha" xlink:type="simple">3EF628DE-D837-5F89-9FE8-E2FEBA815B07</object-id>
              <tp:taxon-name-part taxon-name-part-type="genus" reg="Xylaria">Xylaria</tp:taxon-name-part>
              <tp:taxon-name-part taxon-name-part-type="species" reg="aleuriticola">aleuriticola</tp:taxon-name-part>
              <object-id xmlns:xlink="http://www.w3.org/1999/xlink" content-type="mycobank" xlink:type="simple">840908</object-id>
            </tp:taxon-name><tp:taxon-authority>Hai X. Ma, A.H. Zhu &amp; Yu Li</tp:taxon-authority><tp:taxon-status xmlns:xlink="http://www.w3.org/1999/xlink" xlink:type="simple">sp. nov.</tp:taxon-status><xref ref-type="fig" rid="F2">Fig. 2</xref></tp:nomenclature><tp:treatment-sec sec-type="material" id="SECID0E1HDI"><title>Type.</title><p><bold>China</bold>. Yunnan Province, Jinghong City, Xishuangbanna Primeval Forest Park, on buried fruits of <italic><tp:taxon-name><tp:taxon-name-part taxon-name-part-type="genus" reg="Aleurites">Aleurites</tp:taxon-name-part><tp:taxon-name-part taxon-name-part-type="species" reg="moluccana">moluccana</tp:taxon-name-part></tp:taxon-name></italic> (L.) Willd (<tp:taxon-name><tp:taxon-name-part taxon-name-part-type="family">Euphorbiaceae</tp:taxon-name-part></tp:taxon-name>), 22 October 2013, Ma HaiXia, <abbrev xmlns:xlink="http://www.w3.org/1999/xlink" xlink:title="Fungarium of Institute of Tropical Bioscience and Biotechnology, Chinese Academy of Tropical Agricultural Sciences" id="ABBRID0ESIDI" xlink:type="simple">FCATAS</abbrev> 858 (Col. 11).</p></tp:treatment-sec><tp:treatment-sec sec-type="etymology" id="SECID0EWIDI"><title>Etymology.</title><p><italic>Aleuriticola</italic> (Lat.): referring to the host which the fungus inhabits.</p></tp:treatment-sec><tp:treatment-sec sec-type="Teleomorph" id="SECID0EDJDI"><title>Teleomorph.</title><p>Stromata upright or prostrate, solitary to often densely clustered, dichotomously branched several times, or unbranched infrequently, 2–11 cm total height, long-stipitate; fertile parts 7–30 mm high × 1.0–2.5 mm broad, narrowly fusiform to cylindrical, often flattened, with acute sterile apices up to 8 mm long, strongly nodulose, particularly tomentose; stipes 12–90 mm high × 0.7–2.6 mm broad, terete to rarely flattened, most often contorted, usually ill-defined, with conspicuously tomentose, arising from a slightly enlarged pannose base; surface roughened with perithecial mounds and tomentose except for stromatal apices, black brown to black; interior white to cream, tan at center, solid, woody. Perithecia subglobose, 300–500 µm. Ostioles conic-papillate. Asci eight-spored arranged in uniseriate manner, cylindrical, long-stipitate, (90–)110–135(–150) µm total length, the spore-bearing parts (55–)60–70(–75) µm long × (5.5–)6.0–7.0(–7.5) µm broad, the stipes 30–70 µm long, with apical ring bluing in Melzer’s reagent, urn-shaped, 2.0–2.8 µm high × 1.0–1.8 µm diam. Ascospores brown to dark brown, unicellular, ellipsoid to fusiform, inequilateral, with narrowly rounded ends, occasionally one end slightly pinched, smooth, (7.1–)7.5–9.5(–10.5) × (3–)3.5–4(–4.5) µm (M = 8.1 × 3.6 µm, Q = 2.3, n = 60/2), with a conspicuous straight germ slit spore-length or slightly less than spore-length, lacking a hyaline sheath or appendages visible in india ink or 1% SDS.</p><fig id="F2" position="float" orientation="portrait"><object-id xmlns:xlink="http://www.w3.org/1999/xlink" content-type="doi" xlink:type="simple">10.3897/mycokeys.106.124944.figure2</object-id><object-id xmlns:xlink="http://www.w3.org/1999/xlink" content-type="arpha" xlink:type="simple">D23F036B-DA45-5C7A-BE9D-C279B4EC7B5F</object-id><label>Figure 2.</label><caption><p><italic><tp:taxon-name><tp:taxon-name-part taxon-name-part-type="genus" reg="Xylaria">Xylaria</tp:taxon-name-part><tp:taxon-name-part taxon-name-part-type="species" reg="aleuriticola">aleuriticola</tp:taxon-name-part></tp:taxon-name></italic> (FCATAS858, holotype) <bold>a, b</bold> stromata on fallen fruits <bold>c</bold> stromatal surface <bold>d, e</bold> section through stroma, showing perithecia <bold>f</bold> asci in Melzer’s reagent <bold>g</bold> asci in water <bold>h</bold> ascospores in Melzer’s reagent <bold>i</bold> ascal apical ring in Melzer’s reagent <bold>j, k</bold> ascospore in 1% SDS <bold>l</bold> ascospore in India ink <bold>m</bold> ascospore with germ slit in India ink. Scale bars: 2 cm (<bold>a, b</bold>); 100 µm (<bold>c, e</bold>); 200 µm (<bold>d</bold>); 10 µm (<bold>f–m</bold>).</p></caption><graphic xmlns:xlink="http://www.w3.org/1999/xlink" xlink:href="mycokeys-106-023-g002.jpg" position="float" orientation="portrait" xlink:type="simple" id="oo_1068389.jpg"><uri content-type="original_file" xlink:type="simple">https://binary.pensoft.net/fig/1068389</uri></graphic></fig></tp:treatment-sec><tp:treatment-sec sec-type="Additional specimen examined" id="SECID0E3KDI"><title>Additional specimen examined.</title><p><bold>China</bold>. Yunnan Province, Jinghong City, Xishuangbanna Primeval Forest Park, on buried fruits of <italic><tp:taxon-name><tp:taxon-name-part taxon-name-part-type="genus" reg="Aleurites">Aleurites</tp:taxon-name-part><tp:taxon-name-part taxon-name-part-type="species" reg="moluccana">moluccana</tp:taxon-name-part></tp:taxon-name></italic> (<tp:taxon-name><tp:taxon-name-part taxon-name-part-type="family">Euphorbiaceae</tp:taxon-name-part></tp:taxon-name>), 22 October 2013, Ma HaiXia, <abbrev xmlns:xlink="http://www.w3.org/1999/xlink" xlink:title="Fungarium of Institute of Tropical Bioscience and Biotechnology, Chinese Academy of Tropical Agricultural Sciences" id="ABBRID0EULDI" xlink:type="simple">FCATAS</abbrev> 859 (Col. 23); 22 January 2015, Ma Haixia, <abbrev xmlns:xlink="http://www.w3.org/1999/xlink" xlink:title="Fungarium of Institute of Tropical Bioscience and Biotechnology, Chinese Academy of Tropical Agricultural Sciences" id="ABBRID0EYLDI" xlink:type="simple">FCATAS</abbrev> 862 (Col. 231), <abbrev xmlns:xlink="http://www.w3.org/1999/xlink" xlink:title="Fungarium of Institute of Tropical Bioscience and Biotechnology, Chinese Academy of Tropical Agricultural Sciences" id="ABBRID0E3LDI" xlink:type="simple">FCATAS</abbrev> 863 (Col. 232), <abbrev xmlns:xlink="http://www.w3.org/1999/xlink" xlink:title="Fungarium of Institute of Tropical Bioscience and Biotechnology, Chinese Academy of Tropical Agricultural Sciences" id="ABBRID0EAMDI" xlink:type="simple">FCATAS</abbrev> 864 (Col. 238), <abbrev xmlns:xlink="http://www.w3.org/1999/xlink" xlink:title="Fungarium of Institute of Tropical Bioscience and Biotechnology, Chinese Academy of Tropical Agricultural Sciences" id="ABBRID0EEMDI" xlink:type="simple">FCATAS</abbrev> 865 (COL. 270).</p></tp:treatment-sec><tp:treatment-sec sec-type="notes" id="SECID0EIMDI"><title>Notes.</title><p><italic><tp:taxon-name><tp:taxon-name-part taxon-name-part-type="genus" reg="Xylaria">Xylaria</tp:taxon-name-part><tp:taxon-name-part taxon-name-part-type="species" reg="aleuriticola">aleuriticola</tp:taxon-name-part></tp:taxon-name></italic>, associated with the pericarps of <italic><tp:taxon-name><tp:taxon-name-part taxon-name-part-type="genus" reg="Aleurites">A.</tp:taxon-name-part><tp:taxon-name-part taxon-name-part-type="species" reg="moluccana">moluccana</tp:taxon-name-part></tp:taxon-name></italic> (<tp:taxon-name><tp:taxon-name-part taxon-name-part-type="family">Euphorbiaceae</tp:taxon-name-part></tp:taxon-name>), is characterized by stromata dichotomously branched several times with long acute sterile apices, fertile parts roughened with perithecia and tomentose, and tomentose stipes. It is similar to <italic><tp:taxon-name><tp:taxon-name-part taxon-name-part-type="genus" reg="Xylaria">X.</tp:taxon-name-part><tp:taxon-name-part taxon-name-part-type="species" reg="culleniae">culleniae</tp:taxon-name-part></tp:taxon-name></italic> Berk. &amp; Broome by having dichotomously branched stromata and ascospores dimensions, but the latter species branches dichotomously only once in fertile parts, ascospores surrounded with a hyaline sheath and non-cellular appendages, and grows on capsules of <italic><tp:taxon-name><tp:taxon-name-part taxon-name-part-type="genus" reg="Cullenia">Cullenia</tp:taxon-name-part><tp:taxon-name-part taxon-name-part-type="species" reg="excelsa">excelsa</tp:taxon-name-part></tp:taxon-name></italic> (<tp:taxon-name><tp:taxon-name-part taxon-name-part-type="family">Malvaceae</tp:taxon-name-part></tp:taxon-name>) (<xref ref-type="bibr" rid="B42">Rogers et al. 1988</xref>; <xref ref-type="bibr" rid="B21">Ju et al. 2018</xref>). <italic><tp:taxon-name><tp:taxon-name-part taxon-name-part-type="genus" reg="Xylaria">Xylaria</tp:taxon-name-part><tp:taxon-name-part taxon-name-part-type="species" reg="euphorbiicola">euphorbiicola</tp:taxon-name-part></tp:taxon-name></italic> Rehm was described on fruits of <italic><tp:taxon-name><tp:taxon-name-part taxon-name-part-type="genus" reg="Euphorbia">Euphorbia</tp:taxon-name-part></tp:taxon-name></italic> (<tp:taxon-name><tp:taxon-name-part taxon-name-part-type="family">Euphorbiaceae</tp:taxon-name-part></tp:taxon-name>) from Brazil, but it has unbranched stromata, lacking perithecial mounds, overlain with a brown striped outermost layer, and smaller discoid apical ring 1µm high × 1.5–2 µm broad (<xref ref-type="bibr" rid="B21">Ju et al. 2018</xref>). <italic><tp:taxon-name><tp:taxon-name-part taxon-name-part-type="genus" reg="Xylaria">Xylaria</tp:taxon-name-part><tp:taxon-name-part taxon-name-part-type="species" reg="ianthinovelutina">ianthinovelutina</tp:taxon-name-part></tp:taxon-name></italic> somewhat resembles <italic><tp:taxon-name><tp:taxon-name-part taxon-name-part-type="genus" reg="Xylaria">X.</tp:taxon-name-part><tp:taxon-name-part taxon-name-part-type="species" reg="aleuriticola">aleuriticola</tp:taxon-name-part></tp:taxon-name></italic> in stromatal morphology, but it has stronger stromata, larger ascospores (9–)9.5–11(–12) × (3.5–)4–4.5(–5) µm (M = 10.3 × 4.0 µm), and often associated with leguminous pods (<xref ref-type="bibr" rid="B4">Dennis 1956</xref>, <xref ref-type="bibr" rid="B5">1957</xref>; <xref ref-type="bibr" rid="B21">Ju et al. 2018</xref>), while stromata of the new speices has sharper and longer sterile apices, more forked. <italic><tp:taxon-name><tp:taxon-name-part taxon-name-part-type="genus" reg="Xylaria">Xylaria</tp:taxon-name-part><tp:taxon-name-part taxon-name-part-type="species" reg="luzonensis">luzonensis</tp:taxon-name-part></tp:taxon-name></italic> Henn. differs from <italic><tp:taxon-name><tp:taxon-name-part taxon-name-part-type="genus" reg="Xylaria">X.</tp:taxon-name-part><tp:taxon-name-part taxon-name-part-type="species" reg="aleuriticola">aleuriticola</tp:taxon-name-part></tp:taxon-name></italic> by its smaller stromata (1.5–3 cm long × 0.5–1 mm diam), smaller perithecia (200–300 µm diam), slightly smaller apical ring (1–1.5 µm high × 1.5 µm broad), light brown ascospores, and grows on pod of <italic><tp:taxon-name><tp:taxon-name-part taxon-name-part-type="genus" reg="Bauhinia">Bauhinia</tp:taxon-name-part><tp:taxon-name-part taxon-name-part-type="species" reg="cumingiana">cumingiana</tp:taxon-name-part></tp:taxon-name></italic> (<tp:taxon-name><tp:taxon-name-part taxon-name-part-type="family">Fabaceae</tp:taxon-name-part></tp:taxon-name>) (<xref ref-type="bibr" rid="B21">Ju et al. 2018</xref>). <italic><tp:taxon-name><tp:taxon-name-part taxon-name-part-type="genus" reg="Xylaria">Xylaria</tp:taxon-name-part><tp:taxon-name-part taxon-name-part-type="species" reg="apeibae">apeibae</tp:taxon-name-part></tp:taxon-name></italic> Mont. is close to <italic><tp:taxon-name><tp:taxon-name-part taxon-name-part-type="genus" reg="Xylaria">X.</tp:taxon-name-part><tp:taxon-name-part taxon-name-part-type="species" reg="aleuriticola">aleuriticola</tp:taxon-name-part></tp:taxon-name></italic> in stromatal morphology, from which it differs mainly by having smaller stromata 4 cm long × 0.8–1.5 mm diam, light brown and larger ascospores (9.5–)10–12(–13) × (3–)3.5–4(–4.5) µm (M = 11.0 × 3.7 µm), and grows on fruits of <italic><tp:taxon-name><tp:taxon-name-part taxon-name-part-type="genus" reg="Apeiba">Apeiba</tp:taxon-name-part></tp:taxon-name></italic> species (<tp:taxon-name><tp:taxon-name-part taxon-name-part-type="family">Tiliaceae</tp:taxon-name-part></tp:taxon-name>) (<xref ref-type="bibr" rid="B21">Ju et al. 2018</xref>). In the phylogenetic analysis (Fig. <xref ref-type="fig" rid="F1">1</xref>), <italic><tp:taxon-name><tp:taxon-name-part taxon-name-part-type="genus" reg="Xylaria">X.</tp:taxon-name-part><tp:taxon-name-part taxon-name-part-type="species" reg="aleuriticola">aleuriticola</tp:taxon-name-part></tp:taxon-name></italic> clustered together with high support values (BS = 98, <abbrev xmlns:xlink="http://www.w3.org/1999/xlink" xlink:title="posterior probability" id="ABBRID0EITDI" xlink:type="simple">PP</abbrev> = 1.00) with <italic><tp:taxon-name><tp:taxon-name-part taxon-name-part-type="genus" reg="Xylaria">X.</tp:taxon-name-part><tp:taxon-name-part taxon-name-part-type="species" reg="fabaceicola">fabaceicola</tp:taxon-name-part></tp:taxon-name></italic>, but the latter species is distinguished by its smaller stromata 13–25 mm long, pale brown to brown ascospores with a hyaline sheath and appendages, and the fact that it grows on decaying pods of <tp:taxon-name><tp:taxon-name-part taxon-name-part-type="family">Fabaceae</tp:taxon-name-part></tp:taxon-name> (<xref ref-type="bibr" rid="B37">Perera et al. 2020</xref>).</p></tp:treatment-sec><tp:treatment-sec><!--Section generated to contain objects referenced in tp:taxon-treatment.--><fig id="F1" position="float" orientation="portrait"><object-id xmlns:xlink="http://www.w3.org/1999/xlink" content-type="doi" xlink:type="simple">10.3897/mycokeys.106.124944.figure1</object-id><object-id xmlns:xlink="http://www.w3.org/1999/xlink" content-type="arpha" xlink:type="simple">045ECBD1-A622-5D44-BE77-A6DC46AAF8A9</object-id><label>Figure 1.</label><caption><p>Phylogenetic tree of <italic><tp:taxon-name><tp:taxon-name-part taxon-name-part-type="genus" reg="Xylaria">Xylaria</tp:taxon-name-part></tp:taxon-name></italic> based on the multigene alignment of <abbrev xmlns:xlink="http://www.w3.org/1999/xlink" xlink:title="internal transcribed spacer" id="ABBRID0E33CI" xlink:type="simple">ITS</abbrev>-<abbrev xmlns:xlink="http://www.w3.org/1999/xlink" xlink:title="RNA polymerase II subunit" id="ABBRID0EA4CI" xlink:type="simple">RPB2</abbrev>-TUB2 in the <abbrev xmlns:xlink="http://www.w3.org/1999/xlink" xlink:title="Maximum likelihood" id="ABBRID0EE4CI" xlink:type="simple">ML</abbrev> tree. <abbrev xmlns:xlink="http://www.w3.org/1999/xlink" xlink:title="Maximum likelihood" id="ABBRID0EI4CI" xlink:type="simple">ML</abbrev> bootstrap support (BS) ≥ 75% and Bayesian posterior probabilities (<abbrev xmlns:xlink="http://www.w3.org/1999/xlink" xlink:title="posterior probability" id="ABBRID0EM4CI" xlink:type="simple">PP</abbrev>) ≥ 0.90 are given at the nodes in this order. New species in this study are indicated in bold.</p></caption><graphic xmlns:xlink="http://www.w3.org/1999/xlink" xlink:href="mycokeys-106-023-g001.jpg" position="float" orientation="portrait" xlink:type="simple" id="oo_1068388.jpg"><uri content-type="original_file" xlink:type="simple">https://binary.pensoft.net/fig/1068388</uri></graphic></fig></tp:treatment-sec><ref-list><ref id="B42"><mixed-citation xmlns:xlink="http://www.w3.org/1999/xlink" xlink:type="simple"><person-group><name name-style="western"><surname>Rogers</surname><given-names>JD</given-names></name><name name-style="western"><surname>Callan</surname><given-names>BE</given-names></name><name name-style="western"><surname>Rossman</surname><given-names>AY</given-names></name><name name-style="western"><surname>Samuels</surname><given-names>GJ</given-names></name></person-group> (<year>1988</year>) <article-title><italic><tp:taxon-name><tp:taxon-name-part taxon-name-part-type="genus">Xylaria</tp:taxon-name-part></tp:taxon-name></italic> (<tp:taxon-name><tp:taxon-name-part taxon-name-part-type="order">Sphaeriales</tp:taxon-name-part></tp:taxon-name>, <tp:taxon-name><tp:taxon-name-part taxon-name-part-type="family">Xylariaceae</tp:taxon-name-part></tp:taxon-name>) from Cerro de la Neblina, Venezuela.</article-title><source>Mycotaxon</source><volume>31</volume>: <fpage>103</fpage>–<lpage>153</lpage>.</mixed-citation></ref><ref id="B21"><mixed-citation xmlns:xlink="http://www.w3.org/1999/xlink" xlink:type="simple"><person-group><name name-style="western"><surname>Ju</surname><given-names>YM</given-names></name><name name-style="western"><surname>Rogers</surname><given-names>JD</given-names></name><name name-style="western"><surname>Hsieh</surname><given-names>HM</given-names></name></person-group> (<year>2018</year>) <article-title><italic><tp:taxon-name><tp:taxon-name-part taxon-name-part-type="genus">Xylaria</tp:taxon-name-part></tp:taxon-name></italic> species associated with fallen fruits and seeds.</article-title><source>Mycologia</source><volume>110</volume>(<issue>4</issue>): <fpage>726</fpage>–<lpage>749</lpage>. <ext-link xlink:href="10.1080/00275514.2018.1469879" ext-link-type="doi" xlink:type="simple">https://doi.org/10.1080/00275514.2018.1469879</ext-link></mixed-citation></ref><ref id="B4"><mixed-citation xmlns:xlink="http://www.w3.org/1999/xlink" xlink:type="simple"><person-group><name name-style="western"><surname>Dennis</surname><given-names>RWG</given-names></name></person-group> (<year>1956</year>) <article-title>Some Xylarias of tropical America.</article-title><source>Kew Bulletin</source><volume>11</volume>(<issue>3</issue>): <fpage>401</fpage>–<lpage>444</lpage>. <ext-link xlink:href="10.2307/4109126" ext-link-type="doi" xlink:type="simple">https://doi.org/10.2307/4109126</ext-link></mixed-citation></ref><ref id="B5"><mixed-citation xmlns:xlink="http://www.w3.org/1999/xlink" xlink:type="simple"><person-group><name name-style="western"><surname>Dennis</surname><given-names>RWG</given-names></name></person-group> (<year>1957</year>) <article-title>Further notes on tropical American <tp:taxon-name><tp:taxon-name-part taxon-name-part-type="family">Xylariaceae</tp:taxon-name-part></tp:taxon-name>.</article-title><source>Kew Bulletin</source><volume>12</volume>(<issue>2</issue>): <fpage>297</fpage>–<lpage>332</lpage>. <ext-link xlink:href="10.2307/4114428" ext-link-type="doi" xlink:type="simple">https://doi.org/10.2307/4114428</ext-link></mixed-citation></ref><ref id="B37"><mixed-citation xmlns:xlink="http://www.w3.org/1999/xlink" xlink:type="simple"><person-group><name name-style="western"><surname>Perera</surname><given-names>RH</given-names></name><name name-style="western"><surname>Hyde</surname><given-names>KD</given-names></name><name name-style="western"><surname>Maharachchikumbura</surname><given-names>SSN</given-names></name><name name-style="western"><surname>Jones</surname><given-names>EBG</given-names></name><name name-style="western"><surname>McKenzie</surname><given-names>EHC</given-names></name><name name-style="western"><surname>Stadler</surname><given-names>M</given-names></name><name name-style="western"><surname>Lee</surname><given-names>HB</given-names></name><name name-style="western"><surname>Samarakoon</surname><given-names>MC</given-names></name><name name-style="western"><surname>Ekanayaka</surname><given-names>AH</given-names></name><name name-style="western"><surname>Camporesi</surname><given-names>E</given-names></name><etal/></person-group> (<year>2020</year>) <article-title><tp:taxon-name><tp:taxon-name-part taxon-name-part-type="kingdom">Fungi</tp:taxon-name-part></tp:taxon-name> on wild seeds and fruits.</article-title><source>Mycosphere</source><volume>11</volume>(<issue>1</issue>): <fpage>2108</fpage>–<lpage>2480</lpage>. <ext-link xlink:href="10.5943/mycosphere/11/1/14" ext-link-type="doi" xlink:type="simple">https://doi.org/10.5943/mycosphere/11/1/14</ext-link></mixed-citation></ref></ref-list></tp:taxon-treatment>
