# Supplementary material for: ﻿Multi-gene phylogenetic and taxonomic contributions to Xylaria (Ascomycota) associated with fallen fruits from China
Source: MycoKeys. 2024 Jun 13;106:23–41. doi: 10.3897/mycokeys.106.124944 (PMC11190568; doi:10.3897/mycokeys.106.124944)
Supplement: XML Treatment for Xylaria microcarpa [file mycokeys.106.124944-treatment2.xml]

<!DOCTYPE tp:taxon-treatment
  PUBLIC "-//TaxonX//DTD Taxonomic Treatment Publishing DTD v0 20100105//EN" "tax-treatment-NSO.dtd">
<tp:taxon-treatment xmlns:tp="http://www.plazi.org/taxpub"><tp:treatment-meta><kwd-group><label>Taxon classification</label><kwd>
                <named-content content-type="kingdom">Fungi</named-content>
              </kwd><kwd>
                <named-content content-type="order">Xylariales</named-content>
              </kwd><kwd>
                <named-content content-type="family">Xylariaceae</named-content>
              </kwd></kwd-group><mixed-citation publication-type="journal"><person-group><name><surname>Zhu</surname><given-names>An-Hong</given-names></name><name><surname>Song</surname><given-names>Zi-Kun</given-names></name><name><surname>Wang</surname><given-names>Jun-Fang</given-names></name><name><surname>Guan</surname><given-names>Hao-Wen</given-names></name><name><surname>Qu</surname><given-names>Zhi</given-names></name><name><surname>Ma</surname><given-names>Hai-Xia</given-names></name></person-group><article-title>﻿Multi-gene phylogenetic and taxonomic contributions to <italic><tp:taxon-name><tp:taxon-name-part taxon-name-part-type="genus" reg="Xylaria">Xylaria</tp:taxon-name-part></tp:taxon-name></italic> (<tp:taxon-name><tp:taxon-name-part taxon-name-part-type="phylum">Ascomycota</tp:taxon-name-part></tp:taxon-name>) associated with fallen fruits from China</article-title><source>MycoKeys</source><day>13</day><month>06</month><year>2024</year><volume>106</volume><fpage>23</fpage><lpage>41</lpage><pub-id pub-id-type="doi">10.3897/mycokeys.106.124944</pub-id></mixed-citation></tp:treatment-meta><tp:nomenclature><label>﻿</label><tp:taxon-name>
              <object-id xmlns:xlink="http://www.w3.org/1999/xlink" content-type="arpha" xlink:type="simple">49706906-6F55-5266-989F-5646D60F227F</object-id>
              <tp:taxon-name-part taxon-name-part-type="genus" reg="Xylaria">Xylaria</tp:taxon-name-part>
              <tp:taxon-name-part taxon-name-part-type="species" reg="microcarpa">microcarpa</tp:taxon-name-part>
              <object-id xmlns:xlink="http://www.w3.org/1999/xlink" content-type="mycobank" xlink:type="simple">840911</object-id>
            </tp:taxon-name><tp:taxon-authority>Hai X. Ma &amp; Yu Li</tp:taxon-authority><tp:taxon-status xmlns:xlink="http://www.w3.org/1999/xlink" xlink:type="simple">sp. nov.</tp:taxon-status><xref ref-type="fig" rid="F3">Fig. 3</xref></tp:nomenclature><tp:treatment-sec sec-type="material" id="SECID0EOVDI"><title>Type.</title><p><bold>China</bold>. Yunnan Province, Xishuangbanna Prefecture, Dadugang Town, Guanping Village, on legume pods, 21 January 2015, Haixia Ma, <abbrev xmlns:xlink="http://www.w3.org/1999/xlink" xlink:title="Fungarium of Institute of Tropical Bioscience and Biotechnology, Chinese Academy of Tropical Agricultural Sciences" id="ABBRID0EWVDI" xlink:type="simple">FCATAS</abbrev> 883 (Col. 233).</p></tp:treatment-sec><tp:treatment-sec sec-type="etymology" id="SECID0E1VDI"><title>Etymology.</title><p><italic>Microcarpa</italic> (Lat.): referring to its stroma that it is very small.</p></tp:treatment-sec><tp:treatment-sec sec-type="Teleomorph" id="SECID0EHWDI"><title>Teleomorph.</title><p>Stromata upright or prostrate, often densely gregarious in large groups, unbranched, cylindrical to filiform, with acute sterile apices, on tomentose stipes, 3.5–9 mm total height; fertile parts 2–6 mm high × 0.6–1.5 mm broad, filiform to cylindrical, brown tomentose dense or sparse, nodulose with perithecial contours exposed; stipes 1.5–4 mm high × 0.3–0.5 mm broad, terete, with conspicuously dark brown tomentose, arising from slighly enlarged base; surface black, interior light yellow, solid, woody. Perithecia subglobose, 300–500 µm. Ostioles conic-papillate. Asci eight-spored arranged in uniseriate manner, cylindrical, long-stipitate, (96–)105–125(–140) µm total length, the spore-bearing parts (56–)60–70(–75) µm long ×(6.0–)6.4–7.1(–7.6) µm broad, the stipes 30–56 µm long, with apical ring bluing in Melzer’s reagent, tubular or urn-shaped, 1.5–2.5 (–2.9) µm high × 1.4–1.8 µm diam. Ascospores light brown, unicellular, ellipsoid-inequilateral, with narrowly rounded ends, sometimes with pinched on one end, smooth, (9.5–)10–11(–11.5) ×(4.5–) 5–6(–6.2) µm (M = 10.5 × 5.5 µm, Q = 1.9, n = 60/2), with a inconspicuous straight germ slit almost spore-length, lacking a sheath or appendages visible in india ink or 1% SDS.</p><fig id="F3" position="float" orientation="portrait"><object-id xmlns:xlink="http://www.w3.org/1999/xlink" content-type="doi" xlink:type="simple">10.3897/mycokeys.106.124944.figure3</object-id><object-id xmlns:xlink="http://www.w3.org/1999/xlink" content-type="arpha" xlink:type="simple">BBE337D2-6357-5D05-BD1E-983C88734AFD</object-id><label>Figure 3.</label><caption><p><italic><tp:taxon-name><tp:taxon-name-part taxon-name-part-type="genus" reg="Xylaria">Xylaria</tp:taxon-name-part><tp:taxon-name-part taxon-name-part-type="species" reg="microcarpa">microcarpa</tp:taxon-name-part></tp:taxon-name></italic> (FCATAS883, holotype) <bold>a</bold> stroma on fallen pod <bold>b</bold> stromatal surface <bold>c</bold> section through stroma, showing perithecia <bold>d</bold> asci with ascal apical ring in Melzer’s reagent <bold>e</bold> asci in India ink <bold>f, g</bold> ascospores in water <bold>h</bold> ascospores in Melzer’s reagent <bold>i</bold> ascospore with germ slit in India ink <bold>j</bold> ascospore in India ink <bold>k</bold> ascospores in Melzer’s reagent <bold>l</bold> ascal apical ring in Melzer’s reagent. Scale bars: 0.3 mm (<bold>a</bold>); 200 µm (<bold>b, c</bold>); 10 µm (<bold>d–l</bold>).</p></caption><graphic xmlns:xlink="http://www.w3.org/1999/xlink" xlink:href="mycokeys-106-023-g003.jpg" position="float" orientation="portrait" xlink:type="simple" id="oo_1068390.jpg"><uri content-type="original_file" xlink:type="simple">https://binary.pensoft.net/fig/1068390</uri></graphic></fig></tp:treatment-sec><tp:treatment-sec sec-type="Additional specimen examined" id="SECID0EAYDI"><title>Additional specimen examined.</title><p><bold>China</bold>. Yunnan Province, Xishuangbanna Prefecture, Xishuangbanna Tropical Botanical Garden, on legume pods, 20 January 2015, Haixia Ma, <abbrev xmlns:xlink="http://www.w3.org/1999/xlink" xlink:title="Fungarium of Institute of Tropical Bioscience and Biotechnology, Chinese Academy of Tropical Agricultural Sciences" id="ABBRID0EIYDI" xlink:type="simple">FCATAS</abbrev> 885 (Col. 239).</p></tp:treatment-sec><tp:treatment-sec sec-type="notes" id="SECID0EMYDI"><title>Notes.</title><p><italic><tp:taxon-name><tp:taxon-name-part taxon-name-part-type="genus" reg="Xylaria">Xylaria</tp:taxon-name-part><tp:taxon-name-part taxon-name-part-type="species" reg="microcarpa">microcarpa</tp:taxon-name-part></tp:taxon-name></italic> is characterized by very small stromata growing in groups, overlain with a dark brown tomentum, ascospores light brown with an inconspicuous straight germ slit, lacking a sheath or appendages, and grows on leguminous pods. The new species resembles <italic><tp:taxon-name><tp:taxon-name-part taxon-name-part-type="genus" reg="Xylaria">X.</tp:taxon-name-part><tp:taxon-name-part taxon-name-part-type="species" reg="fabacearum">fabacearum</tp:taxon-name-part></tp:taxon-name></italic> R.H. Perera, E.B.G. Jones &amp; K.D. Hyde by sharing small stromata and ascospores length dimensions, but differs from the latter species in having stromata branched sometimes, stromatal surface without tomentose, brown to dark brown ascospores with conspicuous straight germ slit (<xref ref-type="bibr" rid="B37">Perera et al. 2020</xref>). <italic><tp:taxon-name><tp:taxon-name-part taxon-name-part-type="genus" reg="Xylaria">Xylaria</tp:taxon-name-part><tp:taxon-name-part taxon-name-part-type="species" reg="luzonensis">luzonensis</tp:taxon-name-part></tp:taxon-name></italic> on <italic><tp:taxon-name><tp:taxon-name-part taxon-name-part-type="genus" reg="Bauhinia">Bauhinia</tp:taxon-name-part><tp:taxon-name-part taxon-name-part-type="species" reg="cumingiana">cumingiana</tp:taxon-name-part></tp:taxon-name></italic> (<tp:taxon-name><tp:taxon-name-part taxon-name-part-type="family">Fabaceae</tp:taxon-name-part></tp:taxon-name>) differs from <italic><tp:taxon-name><tp:taxon-name-part taxon-name-part-type="genus" reg="Xylaria">X.</tp:taxon-name-part><tp:taxon-name-part taxon-name-part-type="species" reg="microcarpa">microcarpa</tp:taxon-name-part></tp:taxon-name></italic> by having branched and larger stromata, smaller perithecia, and smaller ascospores (8–)8.5–9.5(–10) × 3–3.5(–4) µm (M = 8.9 × 3.4 µm) (<xref ref-type="bibr" rid="B21">Ju et al. 2018</xref>). <italic><tp:taxon-name><tp:taxon-name-part taxon-name-part-type="genus" reg="Xylaria">Xylaria</tp:taxon-name-part><tp:taxon-name-part taxon-name-part-type="species" reg="microcarpa">microcarpa</tp:taxon-name-part></tp:taxon-name></italic> is somewhat similar to <italic><tp:taxon-name><tp:taxon-name-part taxon-name-part-type="genus" reg="Xylaria">X.</tp:taxon-name-part><tp:taxon-name-part taxon-name-part-type="species" reg="ianthinovelutina">ianthinovelutina</tp:taxon-name-part></tp:taxon-name></italic> and <italic><tp:taxon-name><tp:taxon-name-part taxon-name-part-type="genus" reg="Xylaria">X.</tp:taxon-name-part><tp:taxon-name-part taxon-name-part-type="species" reg="culleniae">culleniae</tp:taxon-name-part></tp:taxon-name></italic> in stromatal surface with tomentum and grow on leguminous pods, but the later two taxa differ in larger stromata, ascospores with a straight germ slit slightly less than spore-length, surrounded with a hyaline sheath and non-cellular appendages (<xref ref-type="bibr" rid="B21">Ju et al. 2018</xref>). The phylogenetic tree showed that <italic><tp:taxon-name><tp:taxon-name-part taxon-name-part-type="genus" reg="Xylaria">Xylaria</tp:taxon-name-part><tp:taxon-name-part taxon-name-part-type="species" reg="microcarpa">microcarpa</tp:taxon-name-part></tp:taxon-name></italic> and <italic><tp:taxon-name><tp:taxon-name-part taxon-name-part-type="genus" reg="Xylaria">X.</tp:taxon-name-part><tp:taxon-name-part taxon-name-part-type="species" reg="aethiopica">aethiopica</tp:taxon-name-part></tp:taxon-name></italic> J. Fourn., Y.M. Ju, H.M. Hsieh &amp; U. Lindem are sister taxa with a strong supported branch in <abbrev xmlns:xlink="http://www.w3.org/1999/xlink" xlink:title="Bayesian inference" id="ABBRID0ER3DI" xlink:type="simple">BI</abbrev> tree (BS=0.98), but <italic><tp:taxon-name><tp:taxon-name-part taxon-name-part-type="genus" reg="Xylaria">X.</tp:taxon-name-part><tp:taxon-name-part taxon-name-part-type="species" reg="aethiopica">aethiopica</tp:taxon-name-part></tp:taxon-name></italic> is distinct morphologically with larger stromata 15–30 mm total height, brown to dark brown and slightly larger ascospores (9.7–)11–13(–13.5) × (3.5–)3.8–4.5(–4.9) µm (M = 11.9 × 4.1 µm) with a conspicuous straight germ and appendages, and grows on fallen woody pods of <italic><tp:taxon-name><tp:taxon-name-part taxon-name-part-type="genus" reg="Millettia">Millettia</tp:taxon-name-part><tp:taxon-name-part taxon-name-part-type="species" reg="ferruginea">ferruginea</tp:taxon-name-part></tp:taxon-name></italic> (<tp:taxon-name><tp:taxon-name-part taxon-name-part-type="family">Fabaceae</tp:taxon-name-part></tp:taxon-name>) (<xref ref-type="bibr" rid="B12">Fournier et al. 2018b</xref>).</p></tp:treatment-sec><ref-list><ref id="B37"><mixed-citation xmlns:xlink="http://www.w3.org/1999/xlink" xlink:type="simple"><person-group><name name-style="western"><surname>Perera</surname><given-names>RH</given-names></name><name name-style="western"><surname>Hyde</surname><given-names>KD</given-names></name><name name-style="western"><surname>Maharachchikumbura</surname><given-names>SSN</given-names></name><name name-style="western"><surname>Jones</surname><given-names>EBG</given-names></name><name name-style="western"><surname>McKenzie</surname><given-names>EHC</given-names></name><name name-style="western"><surname>Stadler</surname><given-names>M</given-names></name><name name-style="western"><surname>Lee</surname><given-names>HB</given-names></name><name name-style="western"><surname>Samarakoon</surname><given-names>MC</given-names></name><name name-style="western"><surname>Ekanayaka</surname><given-names>AH</given-names></name><name name-style="western"><surname>Camporesi</surname><given-names>E</given-names></name><etal/></person-group> (<year>2020</year>) <article-title><tp:taxon-name><tp:taxon-name-part taxon-name-part-type="kingdom">Fungi</tp:taxon-name-part></tp:taxon-name> on wild seeds and fruits.</article-title><source>Mycosphere</source><volume>11</volume>(<issue>1</issue>): <fpage>2108</fpage>–<lpage>2480</lpage>. <ext-link xlink:href="10.5943/mycosphere/11/1/14" ext-link-type="doi" xlink:type="simple">https://doi.org/10.5943/mycosphere/11/1/14</ext-link></mixed-citation></ref><ref id="B21"><mixed-citation xmlns:xlink="http://www.w3.org/1999/xlink" xlink:type="simple"><person-group><name name-style="western"><surname>Ju</surname><given-names>YM</given-names></name><name name-style="western"><surname>Rogers</surname><given-names>JD</given-names></name><name name-style="western"><surname>Hsieh</surname><given-names>HM</given-names></name></person-group> (<year>2018</year>) <article-title><italic><tp:taxon-name><tp:taxon-name-part taxon-name-part-type="genus">Xylaria</tp:taxon-name-part></tp:taxon-name></italic> species associated with fallen fruits and seeds.</article-title><source>Mycologia</source><volume>110</volume>(<issue>4</issue>): <fpage>726</fpage>–<lpage>749</lpage>. <ext-link xlink:href="10.1080/00275514.2018.1469879" ext-link-type="doi" xlink:type="simple">https://doi.org/10.1080/00275514.2018.1469879</ext-link></mixed-citation></ref><ref id="B12"><mixed-citation xmlns:xlink="http://www.w3.org/1999/xlink" xlink:type="simple"><person-group><name name-style="western"><surname>Fournier</surname><given-names>J</given-names></name><name name-style="western"><surname>Ju</surname><given-names>YM</given-names></name><name name-style="western"><surname>Hsieh</surname><given-names>HM</given-names></name><name name-style="western"><surname>Lindermann</surname><given-names>U</given-names></name></person-group> (<year>2018b</year>) <article-title><italic><tp:taxon-name><tp:taxon-name-part taxon-name-part-type="genus">Xylaria</tp:taxon-name-part><tp:taxon-name-part taxon-name-part-type="species">aethiopica</tp:taxon-name-part></tp:taxon-name></italic> sp. nov. – a new pod-inhabiting species of <italic><tp:taxon-name><tp:taxon-name-part taxon-name-part-type="genus">Xylaria</tp:taxon-name-part></tp:taxon-name></italic> (<tp:taxon-name><tp:taxon-name-part taxon-name-part-type="family">Xylariaceae</tp:taxon-name-part></tp:taxon-name>) from Ethiopia. Ascomycete.</article-title><source>Org</source><volume>10</volume>(<issue>5</issue>): <fpage>209</fpage>–<lpage>215</lpage>.</mixed-citation></ref></ref-list></tp:taxon-treatment>
