# Supplementary material for: ﻿Multi-gene phylogenetic and taxonomic contributions to Xylaria (Ascomycota) associated with fallen fruits from China
Source: MycoKeys. 2024 Jun 13;106:23–41. doi: 10.3897/mycokeys.106.124944 (PMC11190568; doi:10.3897/mycokeys.106.124944)
Supplement: XML Treatment for Xylaria liquidambaris [file mycokeys.106.124944-treatment3.xml]

<!DOCTYPE tp:taxon-treatment
  PUBLIC "-//TaxonX//DTD Taxonomic Treatment Publishing DTD v0 20100105//EN" "tax-treatment-NSO.dtd">
<tp:taxon-treatment xmlns:tp="http://www.plazi.org/taxpub"><tp:treatment-meta><kwd-group><label>Taxon classification</label><kwd>
                <named-content content-type="kingdom">Fungi</named-content>
              </kwd><kwd>
                <named-content content-type="order">Xylariales</named-content>
              </kwd><kwd>
                <named-content content-type="family">Xylariaceae</named-content>
              </kwd></kwd-group><mixed-citation publication-type="journal"><person-group><name><surname>Zhu</surname><given-names>An-Hong</given-names></name><name><surname>Song</surname><given-names>Zi-Kun</given-names></name><name><surname>Wang</surname><given-names>Jun-Fang</given-names></name><name><surname>Guan</surname><given-names>Hao-Wen</given-names></name><name><surname>Qu</surname><given-names>Zhi</given-names></name><name><surname>Ma</surname><given-names>Hai-Xia</given-names></name></person-group><article-title>﻿Multi-gene phylogenetic and taxonomic contributions to <italic><tp:taxon-name><tp:taxon-name-part taxon-name-part-type="genus" reg="Xylaria">Xylaria</tp:taxon-name-part></tp:taxon-name></italic> (<tp:taxon-name><tp:taxon-name-part taxon-name-part-type="phylum">Ascomycota</tp:taxon-name-part></tp:taxon-name>) associated with fallen fruits from China</article-title><source>MycoKeys</source><day>13</day><month>06</month><year>2024</year><volume>106</volume><fpage>23</fpage><lpage>41</lpage><pub-id pub-id-type="doi">10.3897/mycokeys.106.124944</pub-id></mixed-citation></tp:treatment-meta><tp:nomenclature><label>﻿</label><tp:taxon-name>
              <object-id xmlns:xlink="http://www.w3.org/1999/xlink" content-type="arpha" xlink:type="simple">CEA34919-8325-5A45-A08A-061AECABFB7A</object-id>
              <tp:taxon-name-part taxon-name-part-type="genus" reg="Xylaria">Xylaria</tp:taxon-name-part>
              <tp:taxon-name-part taxon-name-part-type="species" reg="liquidambaris">liquidambaris</tp:taxon-name-part>
            </tp:taxon-name><tp:taxon-authority>J.D. Rogers, Y.M. Ju &amp; F. San Martín, Sydowia 54(1): 92. 2002</tp:taxon-authority><xref ref-type="fig" rid="F4">Fig. 4</xref></tp:nomenclature><tp:treatment-sec sec-type="Teleomorph" id="SECID0E45DI"><title>Teleomorph.</title><p>Stromata upright, solitary or sometimes clustered, unbranched or occasionally branched, 1.2–8.0 cm total height; fertile parts 6–25 mm high × 1.5–5.0 mm broad, cylindrical with acute sterile apices, at times longitudinally furrowed, with wrinkles isolating somewhat prominent perithecia; stipes 6–55 mm high × 1.0–2.5 mm broad, glabrous to pubescent arising from a pannose base; surface dark brown to black, interior white, with dark brown to black a circle, and white at center. Texture solid, soft, woody. Perithecia subglobose, 250–400 µm. Ostioles conic-papillate. Asci eight-spored arranged in uniseriate manner, cylindrical, long-stipitate, (110–)125–145(–165) µm total length, the spore-bearing parts (80–)90–105(–115) µm long × (6–)7–8(–8.5) µm broad, the stipes 30–60 µm long, with apical ring bluing in Melzer’s reagent, inverted hap-shaped to more or less rectangular, 2.5–3.5 µm high × 2.0–2.5 µm diam. Ascospores brown, unicellular, ellipsoid-inequilateral with narrowly to broadly rounded ends, smooth, (12.5–)13–14(–15) × (4.8–)5.5–6.5(–6.8) µm (M = 13.5 × 6.1 µm, Q = 2.2, n = 90/3), with spiraling germ slit, lacking a sheath or appendages in india ink or 1% SDS.</p></tp:treatment-sec><tp:treatment-sec sec-type="material" id="SECID0EC6DI"><title>Specimens examined.</title><p><bold>China</bold>. Guangdong Province, Chebaling Nature Reserve, on fruits of <italic><tp:taxon-name><tp:taxon-name-part taxon-name-part-type="genus" reg="Liquidambar">Liquidambar</tp:taxon-name-part><tp:taxon-name-part taxon-name-part-type="species" reg="formosana">formosana</tp:taxon-name-part></tp:taxon-name></italic>, 26 June 2010, Ma Haixia, Col. 10062607; Fengkai County, Heishiding Nature Reserve, on fruits of <italic><tp:taxon-name><tp:taxon-name-part taxon-name-part-type="genus" reg="Liquidambar">L.</tp:taxon-name-part><tp:taxon-name-part taxon-name-part-type="species" reg="formosana">formosana</tp:taxon-name-part></tp:taxon-name></italic>, 2 July 2010, Ma Haixia, Col. 10070206; Jiangxi Province, Guanshan Nature Reserve, on fruits of <italic><tp:taxon-name><tp:taxon-name-part taxon-name-part-type="genus" reg="Liquidambar">L.</tp:taxon-name-part><tp:taxon-name-part taxon-name-part-type="species" reg="formosana">formosana</tp:taxon-name-part></tp:taxon-name></italic>, 21 June 2013, Ma Haixia, <abbrev xmlns:xlink="http://www.w3.org/1999/xlink" xlink:title="Fungarium of Institute of Tropical Bioscience and Biotechnology, Chinese Academy of Tropical Agricultural Sciences" id="ABBRID0EMAAK" xlink:type="simple">FCATAS</abbrev> 873 (Col. 16); Fuzhou City, Tang Xianzu Museum, on fruits of <italic><tp:taxon-name><tp:taxon-name-part taxon-name-part-type="genus" reg="Liquidambar">L.</tp:taxon-name-part><tp:taxon-name-part taxon-name-part-type="species" reg="formosana">formosana</tp:taxon-name-part></tp:taxon-name></italic>, 17 June 2013, Ma Haixia, <abbrev xmlns:xlink="http://www.w3.org/1999/xlink" xlink:title="Fungarium of Institute of Tropical Bioscience and Biotechnology, Chinese Academy of Tropical Agricultural Sciences" id="ABBRID0E2AAK" xlink:type="simple">FCATAS</abbrev> 877 (Col. 36); Anyuan County, Sanbai Mountain Nature Reserve, on fruits of <italic><tp:taxon-name><tp:taxon-name-part taxon-name-part-type="genus" reg="Liquidambar">L.</tp:taxon-name-part><tp:taxon-name-part taxon-name-part-type="species" reg="formosana">formosana</tp:taxon-name-part></tp:taxon-name></italic>, 15 August 2016, Ma Haixia, <abbrev xmlns:xlink="http://www.w3.org/1999/xlink" xlink:title="Fungarium of Institute of Tropical Bioscience and Biotechnology, Chinese Academy of Tropical Agricultural Sciences" id="ABBRID0EKBAK" xlink:type="simple">FCATAS</abbrev> 878 (Col. O37); Zhejiang Province, Tianmu Mountain Nature Reserve, on fruits of <italic><tp:taxon-name><tp:taxon-name-part taxon-name-part-type="genus" reg="Liquidambar">L.</tp:taxon-name-part><tp:taxon-name-part taxon-name-part-type="species" reg="formosana">formosana</tp:taxon-name-part></tp:taxon-name></italic>, 6 August 2013, Ma Haixia, <abbrev xmlns:xlink="http://www.w3.org/1999/xlink" xlink:title="Fungarium of Institute of Tropical Bioscience and Biotechnology, Chinese Academy of Tropical Agricultural Sciences" id="ABBRID0EZBAK" xlink:type="simple">FCATAS</abbrev> 872 (Col. 10); Gutian Mountain Nature Reserve, on fruits of <italic><tp:taxon-name><tp:taxon-name-part taxon-name-part-type="genus" reg="Liquidambar">L.</tp:taxon-name-part><tp:taxon-name-part taxon-name-part-type="species" reg="formosana">formosana</tp:taxon-name-part></tp:taxon-name></italic>, 13 August 2013, Ma Haixia, <abbrev xmlns:xlink="http://www.w3.org/1999/xlink" xlink:title="Fungarium of Institute of Tropical Bioscience and Biotechnology, Chinese Academy of Tropical Agricultural Sciences" id="ABBRID0EICAK" xlink:type="simple">FCATAS</abbrev> 496 (Col. 29); Anhui Province, Huangshan City, Qiman County, Guniujiang Nature Reserve, on fruits of <italic><tp:taxon-name><tp:taxon-name-part taxon-name-part-type="genus" reg="Liquidambar">L.</tp:taxon-name-part><tp:taxon-name-part taxon-name-part-type="species" reg="formosana">formosana</tp:taxon-name-part></tp:taxon-name></italic>, 8 August 2013, Ma Haixia, <abbrev xmlns:xlink="http://www.w3.org/1999/xlink" xlink:title="Fungarium of Institute of Tropical Bioscience and Biotechnology, Chinese Academy of Tropical Agricultural Sciences" id="ABBRID0EXCAK" xlink:type="simple">FCATAS</abbrev> 874 (Col. 19); Huangshan Nature Reserve, on fruits of <italic><tp:taxon-name><tp:taxon-name-part taxon-name-part-type="genus" reg="Liquidambar">L.</tp:taxon-name-part><tp:taxon-name-part taxon-name-part-type="species" reg="formosana">formosana</tp:taxon-name-part></tp:taxon-name></italic>, 27 June 2019, Ma Haixia, <abbrev xmlns:xlink="http://www.w3.org/1999/xlink" xlink:title="Fungarium of Institute of Tropical Bioscience and Biotechnology, Chinese Academy of Tropical Agricultural Sciences" id="ABBRID0EGDAK" xlink:type="simple">FCATAS</abbrev> 879 (Col. P6); Hainan Province, Diaoluoshan Nature Reserve, on fruits of <italic><tp:taxon-name><tp:taxon-name-part taxon-name-part-type="genus" reg="Liquidambar">L.</tp:taxon-name-part><tp:taxon-name-part taxon-name-part-type="species" reg="formosana">formosana</tp:taxon-name-part></tp:taxon-name></italic>, 31 December 2020, Ma Haixia, <abbrev xmlns:xlink="http://www.w3.org/1999/xlink" xlink:title="Fungarium of Institute of Tropical Bioscience and Biotechnology, Chinese Academy of Tropical Agricultural Sciences" id="ABBRID0EVDAK" xlink:type="simple">FCATAS</abbrev> 880 (Col. Z211).</p><fig id="F4" position="float" orientation="portrait"><object-id xmlns:xlink="http://www.w3.org/1999/xlink" content-type="doi" xlink:type="simple">10.3897/mycokeys.106.124944.figure4</object-id><object-id xmlns:xlink="http://www.w3.org/1999/xlink" content-type="arpha" xlink:type="simple">36FF5C23-4A82-589E-8A0D-F0634BA2510A</object-id><label>Figure 4.</label><caption><p><italic><tp:taxon-name><tp:taxon-name-part taxon-name-part-type="genus" reg="Xylaria">Xylaria</tp:taxon-name-part><tp:taxon-name-part taxon-name-part-type="species" reg="liquidambaris">liquidambaris</tp:taxon-name-part></tp:taxon-name></italic> (<bold>a</bold> from Col.10062607 <bold>b–m</bold> from FCATAS874) <bold>a, b</bold> stromata on fallen fruits <bold>c</bold> stromatal surface <bold>d, e</bold> section through stroma, showing perithecia <bold>f</bold> asci in Melzer’s reagent <bold>g, l</bold> ascospore in water <bold>h</bold> ascospores with germ slit in India ink <bold>i, j</bold> ascal apical ring in Melzer’s reagent <bold>k</bold> ascospores with germ slit in Melzer’s reagent <bold>m</bold> asci in water. Scale bars: 1.5 cm (<bold>a, b</bold>); 100 µm (<bold>c, d, e</bold>); 20 µm (<bold>f</bold>); 10 µm (<bold>g–m</bold>).</p></caption><graphic xmlns:xlink="http://www.w3.org/1999/xlink" xlink:href="mycokeys-106-023-g004.jpg" position="float" orientation="portrait" xlink:type="simple" id="oo_1068391.jpg"><uri content-type="original_file" xlink:type="simple">https://binary.pensoft.net/fig/1068391</uri></graphic></fig></tp:treatment-sec><tp:treatment-sec sec-type="notes" id="SECID0EPFAK"><title>Notes.</title><p><italic><tp:taxon-name><tp:taxon-name-part taxon-name-part-type="genus" reg="Xylaria">Xylaria</tp:taxon-name-part><tp:taxon-name-part taxon-name-part-type="species" reg="liquidambaris">liquidambaris</tp:taxon-name-part></tp:taxon-name></italic> was originally described by <xref ref-type="bibr" rid="B43">Rogers et al. (2002)</xref> from USA, and has high specificity to fruits of <italic><tp:taxon-name><tp:taxon-name-part taxon-name-part-type="genus" reg="Liquidambar">Liquidambar</tp:taxon-name-part></tp:taxon-name></italic> (<tp:taxon-name><tp:taxon-name-part taxon-name-part-type="family">Altingiaceae</tp:taxon-name-part></tp:taxon-name>). It is characterized by unbranched stromata with acute sterile apex, embedded to slightly prominent perithecia with longitudinal striations, brown ascospores with long spiraling germ slit (<xref ref-type="bibr" rid="B43">Rogers et al. 2002</xref>). These Chinese materials well fit the descriptions and illustrations of <italic><tp:taxon-name><tp:taxon-name-part taxon-name-part-type="genus" reg="Xylaria">X.</tp:taxon-name-part><tp:taxon-name-part taxon-name-part-type="species" reg="liquidambaris">liquidambaris</tp:taxon-name-part></tp:taxon-name></italic> by <xref ref-type="bibr" rid="B43">Rogers et al. (2002)</xref>.</p></tp:treatment-sec><ref-list><ref id="B43"><mixed-citation xmlns:xlink="http://www.w3.org/1999/xlink" xlink:type="simple"><person-group><name name-style="western"><surname>Rogers</surname><given-names>JD</given-names></name><name name-style="western"><surname>San Martín</surname><given-names>F</given-names></name><name name-style="western"><surname>Ju</surname><given-names>YM</given-names></name></person-group> (<year>2002</year>) <article-title>A reassessment of the <italic><tp:taxon-name><tp:taxon-name-part taxon-name-part-type="genus">Xylaria</tp:taxon-name-part></tp:taxon-name></italic> on <italic><tp:taxon-name><tp:taxon-name-part taxon-name-part-type="genus">Liquidambar</tp:taxon-name-part></tp:taxon-name></italic> fruits and two new taxa on <italic><tp:taxon-name><tp:taxon-name-part taxon-name-part-type="genus">Magnolia</tp:taxon-name-part></tp:taxon-name></italic> fruits.</article-title><source>Sydowia</source><volume>54</volume>: <fpage>91</fpage>–<lpage>97</lpage>.</mixed-citation></ref></ref-list></tp:taxon-treatment>
